# Supplementary material for: Tracking, Synthesizing, and Sharing Global Batrachochytrium Data at AmphibianDisease.org
Source: Front Vet Sci. 2021 Oct 4;8:728232. doi: 10.3389/fvets.2021.728232 (PMC8527349; doi:10.3389/fvets.2021.728232)
Supplement: Supplementary file 2 [file Table_2.XLSX]

## Sheet: Instructions
~naan=21547~
AmphibiaWeb Disease Portal
Template generated by 'amphibianCurator' on August 08, 2021
Person(s) responsible for data entry [ ]
Samples Tab
Please fill out each field in the Samples tab as completely as possible. Fields in red are required (data cannot be uploaded to the database without these fields). Required and recommended fields are usually placed towards the beginning of the template. Some fields have a controlled vocabulary associated with them in the "Lists" tab and are provided as data validation in the provided cellsIf you …
Samples_Fields Tab
This tab contains column names, associated URIs and definitions for each column.
Lists Tab
This tab contains controlled vocabulary lists for certain fields. DO NOT EDIT this sheet!

## Sheet: Samples
principalInvestigator	country	locality	yearCollected	decimalLatitude	decimalLongitude	materialSampleID	basisOfRecord	genus	specificEpithet	sampleType	testMethod	diseaseTested	diseaseDetected	fatal	monthCollected	dayCollected	quantityDetected	dilutionFactor	cycleTimeFirstDetection	diagnosticLab	coordinateUncertaintyInMeters	collectorList	institutionCode	collectionCode	catalogNumber	taxonRemarks	individualCount	diseaseTestedPositiveCount

## Sheet: Samples_Fields
ColumnName	Definition	Controlled Vocabulary (see Lists)	Data Format
principalInvestigator	Firstname Lastname (the PI on the grant that generated this data)
country	The name of the country or major administrative unit in which the Location occurs.	country
locality	The specific description of the place. Less specific geographic information can be provided in other geographic terms (higherGeography, continent, country, stateProvince, county, municipality, waterBody, island, islandGroup). This term may contain information modified from the original to correct perceived errors or standardize the description.
yearCollected	The year the collecting event took place. If not recorded, "Unknown" as a value is allowed.
monthCollected	The month the collecting event took place.
dayCollected	The day the collecting event took place.
decimalLatitude	The geographic latitude (in decimal degrees, using the spatial reference system given in geodeticDatum) of the geographic center of a Location. Positive values are north of the Equator, negative values are south of it. Legal values lie between -90 and 90, inclusive.
decimalLongitude	The geographic longitude (in decimal degrees, using the spatial reference system given in geodeticDatum) of the geographic center of a Location. Positive values are east of the Greenwich Meridian, negative values are west of it. Legal values lie between -180 and 180, inclusive.
coordinateUncertaintyInMeters	The horizontal distance (in meters) from the given decimalLatitude and decimalLongitude describing the smallest circle containing the whole of the Location. Leave the value empty if the uncertainty is unknown, cannot be estimated, or is not applicable (because there are no coordinates). Zero is not a valid value for this term.
collectorList	A list (concatenated and separated) of names of people, groups, or organizations responsible for recording the original Occurrence. The primary collector or observer, especially one who applies a personal identifier (recordNumber), should be listed first. Name separation should use the pipe ('|') symbol
materialSampleID	The collector's or lab's sample number. This number must be unique among the IDs within the expedition. Cannot contain hyphens, which can be replaced with underscores.
basisOfRecord	The specific nature of the data record. Examples include PreservedSpecimen, FossilSpecimen, LivingSpecimen, MaterialSample, Event, HumanObservation, MachineObservation, Taxon, Occurrence	basisOfRecord
institutionCode	The name (or acronym) in use by the institution having custody of the object(s) or information referred to in the record.
collectionCode	The name, acronym, coden, or initialism identifying the collection or data set from which the record was derived.
catalogNumber	The Biocode GUID identifier for the record within the dataset. It is a legacy identifier as the expedition_code + specimen_num_collector is the current unique identifier
genus	The full scientific name of the genus in which the taxon is classified. This should be a text string starting with a capital letter. If Unknown, then add note of its next closest taxonomic level of identification in taxonRemarks
specificEpithet	The full scientific name of the specificEpithet in which the taxon is classified. This should be a text string in lower case. If unknown, use "sp." (without quotes). Subspecies or other modifiers (eg., sp. nov.) may be added to taxonRemarks.
taxonRemarks	Notes about the taxon or name or identification. Maybe used for cf., sp. nov., etc designations
individualCount	The number of individuals represented present at the time of the Occurrence.
materialSampleID	The collector's specimen number. This number must be unique among the IDs within the expedition.
sampleType	Type of sample tested: eg, swabbing, blood, organ, skin, etc	sampleType
testMethod	Allowed values: traditional PCR (or TAQ PCR), quantitative PCR (or realtime PCR), nested PCR, histology (or Visual), Other, Unknown	testMethod
diseaseTested	Controlled vocabulary: Bd, Bsal, Bd+Bsal, Other	diseaseTested
diseaseDetected	Result of disease testing: True=Positive, False=Negative, No Confidence=Ambiguous	diseaseDetected
diseaseTestedPositiveCount	The number of positive values for a disease test. Can be used together with individualCount in the Samples entity to determine the percentage of individuals testing positive for a disease
fatal	At time of sampling, presumed cause of death to be diseaseTested, mark [FALSE] if unknown
quantityDetected	Number of zoospore detected. Needed to calculate Zoospore Equivalent Score (ZEscore), a measure of infection intensity (see Vredenburg et al 2010 doi: 10.1073/pnas.0914111107)
dilutionFactor	The dilution factor is needed to calculate Zoospore Equivalent Score (ZEscore), a measure of infection intensity (see Vredenburg et al 2010 doi: 10.1073/pnas.0914111107)
cycleTimeFirstDetection	Cycle number (c(t)) at which the qPCR machine first detects a positive for chytrid ( a measure of the amount of Bd or Bsal present)
diagnosticLab	Record the diagnostic lab if different than the diagnostic lab listed in the Project details or if more than one are used.
materialSampleID	The collector's specimen number. This number must be unique among the IDs within the expedition.

## Sheet: Lists
trueFalse	basisOfRecord	country	establishmentMeans	environmentalMedium	horizontalDatum	lengthUnits	lifeStage	sex	weightUnits	diseaseTested	sampleType	specimenDisposition	diseaseDetected	testMethod	trueFalseCaseInsensitive
TRUE	PreservedSpecimen	Afghanistan	introduced	anthropogenic environmental material	NAD1927	meters	Not Applicable	female	grams	Bd	swabbing	released	TRUE	traditional PCR	TRUE
FALSE	FossilSpecimen	Albania	invasive	air	NAD1983	millimeters	Not Collected	hermaphrodite	kilograms	Bsal	tissue	collected	FALSE	quantitative PCR	FALSE
	LivingSpecimen	Algeria	managed	animal manure	WGS1984		adult	intersex		Other	toe clip	preserved	NO_CONFIDENCE	histology
	MaterialSample	American Samoa	native	colloidal suspension	unknown		egg	male		Bd+Bsal	blood	captive	UNKNOWN	Other
	Event	Andorra	naturalized	clay			gametophyte	missing			other	captive-preserved		unknown
	HumanObservation	Angola		mud			immature	neuter			isolate			microscopy
	MachineObservation	Anguilla		organic material			juvenile	not applicable			whole genome data			cultured isolate
	Taxon	Antarctica		permafrost			larva	not collected			water			unspecified PCR
	Occurrence	Antigua and Barbuda		saline water			metamorph	not determined			mouthpart			nested PCR
	EnvironmentalDNA	Arctic Ocean		sand			naiad	pooled male and female
		Argentina		sediment			neotene	simultaneous hermaphrodite
		Armenia		snow			nymph
		Aruba		soil			penultimate
		Ashmore and Cartier Islands		river water			sporophyte
		Atlantic Ocean		fresh water			subadult
		Australia		sea water
		Austria		brackish water
		Azerbaijan		Other
		Bahamas
		Bahrain
		Baker Island
		Baltic Sea
		Bangladesh
		Barbados
		Bassas da India
		Belarus
		Belgium
		Belize
		Benin
		Bermuda
		Bhutan
		Bolivia
		Borneo
		Bosnia and Herzegovina
		Botswana
		Bouvet Island
		Brazil
		British Indian Ocean Territory
		British Virgin Islands
		Brunei
		Bulgaria
		Burkina Faso
		Burundi
		Cambodia
		Cameroon
		Canada
		Cape Verde
		Cayman Islands
		Central African Republic
		Chad
		Chile
		China
		Christmas Island
		Clipperton Island
		Cocos Islands
		Colombia
		Comoros
		Cook Islands
		Coral Sea Islands
		Costa Rica
		Cote d'Ivoire
		Croatia
		Cuba
		Curacao
		Cyprus
		Czech Republic
		Democratic Republic of the Congo
		Denmark
		Djibouti
		Dominica
		Dominican Republic
		East Timor
		Ecuador
		Egypt
		El Salvador
		Equatorial Guinea
		Eritrea
		Estonia
		Ethiopia
		Europa Island
		Falkland Islands (Islas Malvinas)
		Faroe Islands
		Fiji
		Finland
		France
		French Guiana
		French Polynesia
		French Southern and Antarctic Lands
		Gabon
		Gambia
		Gaza Strip
		Georgia
		Germany
		Ghana
		Gibraltar
		Glorioso Islands
		Greece
		Greenland
		Grenada
		Guadeloupe
		Guam
		Guatemala
		Guernsey
		Guinea
		Guinea-Bissau
		Guyana
		Haiti
		Heard Island and McDonald Islands
		Honduras
		Hong Kong
		Howland Island
		Hungary
		Iceland
		India
		Indian Ocean
		Indonesia
		Iran
		Iraq
		Ireland
		Isle of Man
		Israel
		Italy
		Jamaica
		Jan Mayen
		Japan
		Jarvis Island
		Jersey
		Johnston Atoll
		Jordan
		Juan de Nova Island
		Kazakhstan
		Kenya
		Kerguelen Archipelago
		Kingman Reef
		Kiribati
		Kosovo
		Kuwait
		Kyrgyzstan
		Laos
		Latvia
		Lebanon
		Lesotho
		Liberia
		Libya
		Liechtenstein
		Line Islands
		Lithuania
		Luxembourg
		Macau
		Macedonia
		Madagascar
		Malawi
		Malaysia
		Maldives
		Mali
		Malta
		Marshall Islands
		Martinique
		Mauritania
		Mauritius
		Mayotte
		Mediterranean Sea
		Mexico
		Micronesia
		Midway Islands
		Moldova
		Monaco
		Mongolia
		Montenegro
		Montserrat
		Morocco
		Mozambique
		Myanmar
		Namibia
		Nauru
		Navassa Island
		Nepal
		Netherlands
		New Caledonia
		New Zealand
		Nicaragua
		Niger
		Nigeria
		Niue
		Norfolk Island
		North Korea
		North Sea
		Northern Mariana Islands
		Norway
		Oman
		Pacific Ocean
		Pakistan
		Palau
		Palmyra Atoll
		Panama
		Papua New Guinea
		Paracel Islands
		Paraguay
		Peru
		Philippines
		Pitcairn Islands
		Poland
		Portugal
		Puerto Rico
		Qatar
		Republic of the Congo
		Reunion
		Romania
		Ross Sea
		Russia
		Rwanda
		Saint Helena
		Saint Kitts and Nevis
		Saint Lucia
		Saint Pierre and Miquelon
		Saint Vincent and the Grenadines
		Samoa
		San Marino
		Sao Tome and Principe
		Saudi Arabia
		Senegal
		Serbia
		Seychelles
		Sierra Leone
		Singapore
		Sint Maarten
		Slovakia
		Slovenia
		Solomon Islands
		Somalia
		South Africa
		South Georgia and the South Sandwich Islands
		South Korea
		South Sudan
		Southern Ocean
		Spain
		Spratly Islands
		Sri Lanka
		State of Palestine
		Sudan
		Suriname
		Svalbard
		Swaziland
		Sweden
		Switzerland
		Syria
		Taiwan
		Tajikistan
		Tanzania
		Tasman Sea
		Thailand
		To Be Determined
		TBD
		Togo
		Tokelau
		Tonga
		Trinidad and Tobago
		Tromelin Island
		Tunisia
		Turkey
		Turkmenistan
		Turks and Caicos Islands
		Tuvalu
		USA
		Uganda
		Ukraine
		Unknown
		United Arab Emirates
		United Kingdom
		Uruguay
		Uzbekistan
		Vanuatu
		Venezuela
		Vietnam
		Virgin Islands
		Wake Island
		Wallis and Futuna
		West Bank
		Western Sahara
		Yemen
		Zambia
		Zimbabwe
